# Supplementary material for: Exploring Cold Hardiness within a Butterfly Clade: Supercooling Ability and Polyol Profiles in European Satyrinae
Source: Insects. 2022 Apr 9;13(4):369. doi: 10.3390/insects13040369 (PMC9031891; doi:10.3390/insects13040369)
Supplement: Supplementary file 1 [file insects-13-00369-s001.zip]

Archive with 1 entries (1 files):
- insects-1653504-supplementary.pdf
